# Supplementary material for: Identification of Factors Contributing to Pathogenic Variability Among Lassa Virus Strains Using the Guinea Pig Model and Reverse Genetics
Source: J Infect Dis. 2025 Jun 21;232(5):e839–48. doi: 10.1093/infdis/jiaf323 (PMC12614964; doi:10.1093/infdis/jiaf323)
Supplement: jiaf323_Supplementary_Data [file jiaf323_supplementary_data.zip]

Archive with 3 entries (3 files):
- FigS1-S3 JID.docx
- Supplementary information.docx
- TableS1-4 JID.xlsx
