# Supplementary material for: Identification of Factors Contributing to Pathogenic Variability Among Lassa Virus Strains Using the Guinea Pig Model and Reverse Genetics
Source: J Infect Dis. 2025 Jun 21;232(5):e839–48. doi: 10.1093/infdis/jiaf323 (PMC12614964; doi:10.1093/infdis/jiaf323)
Supplement: jiaf323_Supplementary_Data [file jiaf323_supplementary_data.zip › TableS1-4 JID.xlsx]

## Sheet: Table S1
	Table S1. Nucleotides differences in S and L segments between LF2384 and LF2350
		S segment					L segment
		5'UTR	IGR	3'UTR	Total		5'UTR	IGR	3'UTR	Total
	Number of variant nucleotide	2	2	8	242		11	11	45	750
	Number of nucleotide	55	60	100	3402		69	98	170	7307
	Identity (%)	96.36	96.67	92	92.89		84.06	88.78	73.53	90.01

## Sheet: Table S2
	Table S2. Amino acis differences in each viral protein between LF2384 and LF2350
		GPC	NP	Z	Lp
	Number of variant amino acid	6	13	11	121
	Putative number of amino acid	491	569	100	2220
	Identity (%)	98.778	97.7153	89	94.5495

## Sheet: Table S3
Table S3. Complete blood count in guinea pigs infected with LASVs at 11 d.p.i.
Group Description	WBC	LYM	MON	NEU	LYM%	MON%	NEU%	RBC	HGB	HCT	MCV	MCH	MCHC	RDWc	RDWs	PLT	MPV	PCT	PDWc	PDWs
	10^3/µl	10^3/µl	10^3/µl	10^3/µl	%	%	%	10^6/µl	g/dl	%	fl	pg	31.6	%	fl	10^3/µl	fl	%	%	fl
LASV LF2384	4.46	2.22	0.03	2.2	49.9	0.7	49.4	5.63	13.3	45.35	81	23.6	29.3	15.4	46.1	96	9.6	0.09	36.7	14
	5.52	2.7	0.04	2.78	48.9	0.8	50.3	5.77	13.5	45.3	79	23.4	29.8	15.6	45.3	75	8.6	0.06	35.6	12.9
	3.5	1.51	0.26	1.72	43.3	7.4	49.3	4.84	11.4	39.52	82	23.6	28.9	17.3	53.1	222	8	0.18	32	9.8
	4.14	1.24	0.25	2.85	30	6	64	5.64	12.7	44.15	78	22.6	28.9	16.6	48.4	143	8.1	0.12	34.7	12
	4.07	1.23	0.05	2.79	30.2	1.3	68.5	5.9	13.7	47.53	81	23.2	28.8	15	45.3	93	7.2	0.07	31.4	8.7
Mean±SD	4.34 ± 0.75	1.78 ± 0.65	0.13 ± 0.12	2.47 ± 0.49	40.46 ± 9.79	3.24 ± 3.21	56.30 ± 9.23	5.56 ± 0.42	12.92 ± 0.93	44.37 ± 2.97	80.20 ± 1.64	23.28 ± 0.41	29.14 ± 0.42	15.98 ± 0.94	47.64 ± 3.31	125.8 ± 59.36	8.30 ± 0.88	0.10 ± 0.05	34.08 ± 2.29	11.48 ± 2.19
LASV LF2350	3.16	0.94	0.39	1.82	29.8	12.5	57.7	5.29	12.6	43.96	83	23.9	28.8	15.1	46.9	142	7.5	0.11	29.9	8.4
	3.06	0.47	0.03	2.56	15.3	0.8	83.8	5.73	14.4	47.57	83	25.2	30.3	15.9	50	127	7	0.09	31.9	8.9
	5.27	1.45	0.67	3.15	27.5	12.8	59.8	5.29	13	43.59	82	24.5	29.7	14.1	43.8	139	8.3	0.12	35	12.3
	6.19	1.29	0.82	4.08	20.8	13.3	65.9	5.87	13.7	46.03	78	23.3	29.7	14.4	42.2	221	7.8	0.17	33.8	10.3
Mean±SD	4.42 ± 1.56	1.04 ± 0.43	0.48 ± 0.35	2.90 ± 0.96	23.35 ± 6.59	9.85 ± 6.04	66.80 ± 11.85	5.55 ± 0.30	13.43 ± 0.79	45.29 ± 1.86	81.50 ± 2.38	24.23 ± 0.81	29.63 ± 0.62	14.88 ± 0.80	45.73 ± 3.45	157.25 ± 42.99	7.65 ± 0.54	0.12 ± 0.03	32.65 ± 2.23	9.98 ± 1.75
																				Not available sample

## Sheet: Table S4
Table S4. Blood clinical chemistry in guinea pigs infected with LASVs at 11 d.p.i.
Group Description	ALB	ALP	ALT	AMY	TBIL	BUN	CA	PHOS	CRE	GLU	NA+	K+	TP	GLOB
	g/dL	U/L	U/L	U/L	mg/dL	mg/dL	mg/dL	mg/dL	mg/dL	mg/dL	mmol/L	mmol/L	g/dL	g/dL
LASV LF2384
	2.6	130	31	982	0.3	15	10.7	5.4	0.4	191	135	4.4	4.4	1.8
	2.3	86	28	816	0.3	12	10.1	5.2	0.4	209	134	4.4	4	1.7
	2.5	98	21	810	0.2	10	9.9	5.1	0.2	202	137	4.1	4.3	1.7
Mean±SD	2.47 ± 0.15	104.67 ± 22.74	26.67 ± 5.13	869.33 ± 97.62	0.27 ± 0.06	12.33 ± 2.52	10.23 ± 0.42	5.23 ± 0.15	0.33 ± 0.12	200.67 ± 9.07	135.33 ± 1.53	4.30 ± 0.17	4.23 ± 0.21	1.73 ± 0.06
LASV LF2350	2.9	127	25	760	0.2	15	10.8	7	0.2	206	141	4.3	4.2	1.3
	3.3	173	41	1034	0.3	16	10.9	8.3	0.3	146	141	5.4	4.4	1
	2.7	102	36	884	0.2	12	10.6	6.1	0.3	194	142	4.2	4.1	1.4
	2.9	102	32	852	0.2	11	10.9	5.6	0.3	210	140	3.9	4.4	1.5
Mean±SD	2.95 ± 0.25	126.00 ± 33.48	33.50 ± 6.76	882.50 ± 113.86	0.23 ± 0.05	13.50 ± 2.38	10.80 ± 0.14	6.75 ± 1.18	0.28 ± 0.05	189.00 ± 29.46	141.00 ± 0.82	4.45 ± 0.66	4.28 ± 0.15	1.30 ± 0.22
														Not available sample
